# Supplementary material for: Genomic Functional Analysis of Novel Radiation-Resistant Species of Knollia sp. nov. S7-12T from the North Slope of Mount Everest
Source: Microorganisms. 2024 Aug 23;12(9):1748. doi: 10.3390/microorganisms12091748 (PMC11433714; doi:10.3390/microorganisms12091748)
Supplement: Supplementary file 1 [file microorganisms-12-01748-s001.zip]

Archive with 1 entries (1 files):
- microorganisms-3168135-supplementary.pdf
